# Supplementary material for: Signatures of Six Autophagy‐Related Genes as Diagnostic Markers of Thyroid‐Associated Ophthalmopathy and Their Correlation With Immune Infiltration
Source: Immun Inflamm Dis. 2024 Dec 11;12(12):e70093. doi: 10.1002/iid3.70093 (PMC11633049; doi:10.1002/iid3.70093)
Supplement: Supplementary file 1 — Supplementary Table 1. Differences in expression of 24 AR‐DEGs between TAO and control groups. [file IID3-12-e70093-s003.xls]

## Sheet: Supplementary Table1
Supplementary Table 1. Differences in expression of 24 AR-DEGs between TAO and control groups.
	logFC	AveExpr	t	P.Value	adj.P.Val	B
BNIP3L	-0.625168	7.56934	-3.33723	0.00157513	0.095751	-1.19769
CTSB	-0.562217	8.01405	-4.44377	4.71e-05	0.0164242	1.92164
SH3GLB1	-0.515653	6.9501	-2.50471	0.0154535	0.237471	-3.17017
ST13	-0.501256	6.63265	-2.58501	0.0126052	0.223964	-2.9977
TNFSF10	-0.498331	5.03608	-2.49594	0.0157976	0.238684	-3.18875
FKBP1B	-0.486745	3.6649	-2.13748	0.0373177	0.302333	-3.90383
TUSC1	-0.420116	6.45762	-2.55718	0.0135333	0.22774	-3.05795
BNIP3	-0.415788	5.84469	-2.41236	0.0194415	0.25287	-3.36333
LAMP2	-0.391654	4.09609	-2.16552	0.0349927	0.296558	-3.85113
MBTPS2	-0.346135	3.86504	-3.04484	0.00366024	0.140877	-1.93447
CAPN2	-0.342178	5.37734	-2.46028	0.0172693	0.243454	-3.2638
ATF6	-0.339423	4.99822	-2.78381	0.00749116	0.184755	-2.55335
MAPK9	-0.336872	4.55736	-3.23442	0.00212868	0.110737	-1.46169
UVRAG	-0.323613	5.40935	-2.5215	0.0148137	0.233699	-3.13445
WIPI1	-0.321224	5.82226	-3.23515	0.0021242	0.110737	-1.45985
SAR1A	-0.320125	7.01646	-2.46912	0.0168931	0.241789	-3.24527
CANX	-0.317588	6.19559	-2.32703	0.0239243	0.26592	-3.53673
SERPINA1	0.355352	3.52687	3.04196	0.00369003	0.141132	-1.94151
CX3CL1	0.362299	5.17683	2.5066	0.0153802	0.237068	-3.16615
CDKN1A	0.394998	6.22025	2.13725	0.0373373	0.302333	-3.90426
PPP1R15A	0.559548	5.91606	3.58272	0.000752675	0.068017	-0.547081
CXCR4	0.570304	4.88423	2.07018	0.043457	0.312028	-4.028
MYC	0.764876	7.43929	2.784	0.00748724	0.184755	-2.5529
FOS	1.79592	6.26199	4.28048	8.11e-05	0.0227969	1.43453
