# Supplementary material for: Signatures of Six Autophagy‐Related Genes as Diagnostic Markers of Thyroid‐Associated Ophthalmopathy and Their Correlation With Immune Infiltration
Source: Immun Inflamm Dis. 2024 Dec 11;12(12):e70093. doi: 10.1002/iid3.70093 (PMC11633049; doi:10.1002/iid3.70093)
Supplement: Supplementary file 2 — Supplementary Table 2. 6 DSGs obtained by three different machine learning algorithms (SVM‐RFE, RF and LASSO). [file IID3-12-e70093-s001.xls]

## Sheet: Supplementary Table2
Supplementary Table 2. 6 DSGs obtained by three different machine learning algorithms (SVM-RFE, RF and LASSO)
SVMRFE	RF	LASSO
WIPI1	CTSB	CTSB
UVRAG	FOS	FOS
TUSC1	PPP1R15A	BNIP3L
TNFSF10	SERPINA1	MAPK9
ST13	MYC	SERPINA1
SH3GLB1	CXCR4	MYC
SERPINA1	MBTPS2	UVRAG
MYC	TNFSF10	SH3GLB1
MBTPS2	SAR1A	TNFSF10
MAPK9	UVRAG	CXCR4
LAMP2
FOS
FKBP1B
CTSB
CDKN1A
CAPN2
CANX
BNIP3L
BNIP3
ATF6
